# Supplementary material for: OptMAVEn – A New Framework for the de novo Design of Antibody Variable Region Models Targeting Specific Antigen Epitopes
Source: PLoS One. 2014 Aug 25;9(8):e105954. doi: 10.1371/journal.pone.0105954 (PMC4143332; doi:10.1371/journal.pone.0105954)
Supplement: Data S1 — The alignments of broadly neutralizing HIV and influenza antibody sequences. (TXT) [file pone.0105954.s008.txt]

Alignment of broadly neutralizing HIV and influenza antibodies

4FQJ_H          QVQLVQSGAEVKKPGASVRVSCRASGY---------IFTESGITWVRQAPGQGLEWMGWI 51
4FQK_H          QVQLVQSGAEVKKPGASVRVSCRASGY---------IFTESGITWVRQAPGQGLEWMGWI 51
3SDY_H          EVQLQQSGAEVKTPGASVKVSCKASGY---------TFTSFGVSWIRQAPGQGLEWIGWI 51
4NM8_H          QVQLVQSGAEVKKPGASVKLSCKASGY---------TFTAYSMHWVRQAPGQSLEWLGWI 51
4NM4_H          QVQLVQSGAEVKKPGASVKLSCKASGY---------TFTAYSMHWVRQAPGQSLEWLGWI 51
3SM5_H          EVQLVQSGAEVKKPGASVKVSCKASGY---------TFTDYHINWVRQAPGQGLEWMGWI 51
4FQI_H          QVQLVQSGAEVKKPGSSVKVSCKSSGG---------TSNNYAISWVRQAPGQGLDWMGGI 51
4FQH_H          QVQLVQSGAEVKKPGSSVKVSCKSSGG---------TSNNYAISWVRQAPGQGLDWMGGI 51
4NZT_H          QVQLVQSGAEVKKPGSSVKVSCKSSGG---------TSNNYAISWVRQAPGQGLDWMGGI 51
4FQV_H          QVQLVQSGAEVKKPGSSVKVSCKSSGG---------TSNNYAISWVRQAPGQGLDWMGGI 51
4FQY_H          QVQLVQSGAEVKKPGSSVKVSCKSSGG---------TSNNYAISWVRQAPGQGLDWMGGI 51
3GBN_H          EVQLVESGAEVKKPGSSVKVSCKASGG---------PFRSYAISWVRQAPGQGPEWMGGI 51
3GBM_H          EVQLVESGAEVKKPGSSVKVSCKASGG---------PFRSYAISWVRQAPGQGPEWMGGI 51
4HFU_H          EVQLVESGADMKPPGSSVKVPCKASGD---------TFSSYTITWVRQAPGQGLEWMGGI 51
4E10            QVQLVQSGAEVKRPGSSVTVSCKASGG---------SFSTYALSWVRQAPGRGLEWMGGV 51
PG16            QEQLVESGGGVVQPGGSLRLSCLASGF---------TFHKYGMHWVRQAPGKGLEWVALI 51
PG9             -QRLVESGGGVVQPGSSLRLSCAASGF---------DFSRQGMHWVRQAPGQGLEWVAFI 50
CH02            EVQLVESGGSVVRPGGSLRLSCRASGF---------IFENYGLTWVRQVPGKGLHWVSGM 51
CH03            EVQLVESGGGVVRPGGSLRLSCAASGF---------IFENYGLTWVRQVPGKGLHWVSGM 51
CH01            EVQLVESGANVVRPGGSLRLSCKASGF---------IFENFGFSWVRQAPGKGLQWVAGL 51
CH04            EVQLVESGGGLIRPGGSLRLSCKGSGF---------IFENFGFGWVRQGPGKGLEWVSGT 51
10E8            EVQLVESGGGLVKPGGSLRLSCSASGF---------DFDNAWMTWVRQPPGKGLEWVGRI 51
M66.6           QVQLVQSGAEVKKPGESLKISCKVSGY---------NFASEWIGWVRQMPGKGLEWMGII 51
VRC01           QVQLVQSGGQMKKPGESMRISCRASGY---------EFIDCTLNWIRLAPGKRPEWMGWL 51
VRC02           QVQLVQSGGQMKKPGESMRISCQASGY---------EFIDCTLNWVRLAPGRRPEWMGWL 51
NIH45-46        QVRLSQSGGQMKKPGESMRLSCRASGY---------EFLNCPINWIRLAPGRRPEWMGWL 51
VRC03           QVQLVQSGAVIKTPGSSVKISCRASGY---------NFRDYSIHWVRLIPDKGFEWIGWI 51
3BC176          QVQLMQSGAQLRDPGDSLKISCKASGY---------NFIDYHIHWVRLAPGRGLEWMGWI 51
VRC-CH30        QVQLVQSGAAVRKPGASVTVSCKFAEDDDYSPHWVNPAPEHYIHFLRQAPGQQLEWLAWM 60
VRC-CH34        QVQLVQSGAAVRKPGASVTVSCKFAEDDDWSPHWVNPAPEHYIHFLRQAPGQQLEWLAWM 60
VRC-CH31        QVQLVQSGAAVRKPGASVTVSCKFAEDDDYSPYWVNPAPEHFIHFLRQAPGQQLEWLAWM 60
VRC-CH32        QVQLVQSGAAVRKPGASVTVSCKFAEDDDFSPHWVNPAPEHYIHFLRQAPGQQLEWLAWM 60
VRC-CH33        QVQLVQSGAAVRKPGASISVSCKFADADDYSPHWMNPAPEHYIHFLRQAPGQQLEWLAWM 60
VRC-PG04        QVQLVQSGSGVKKPGASVRVSCWTSED--------IFERTELIHWVRQAPGQGLEWIGWV 52
VRC-PG04b       QVQLVQSGSGVKKPGASVRVSCWTSED--------IFERTELIHWVRQAPGQGLEWIGWV 52
3BNC117         QVQLLQSGAAVTKPGASVRVSCEASGY---------NIRDYFIHWWRQAPGQGLQWVGWI 51
3BNC62          QVRLLQSGAAVTKPGASVRVSCEASGY---------EIRDYFIHWWRQAPGQGLQWVGWI 51
3BNC60          QVHLSQSGAAVTKPGASVRVSCEASGY---------KISDHFIHWWRQAPGQGLQWVGWI 51
3BNC55          QVQLVQS-TAVKRPGASVRVSCQASGY---------TFTDYFIYWWRQAPGQGLEWLGWI 50
12A21           SQHLVQSGTQVKKPGASVRVSCQASGY---------TFTNYILHWWRQAPGQGLEWMGLI 51
12A12           SQHLVQSGTQVKKPGASVRISCQASGY---------SFTDYVLHWWRQAPGQGLEWMGWI 51
PGT141          QVQLVQSGPEVKKPGSSVKVSCKASGN---------TFSKYDVHWVRQATGQGLEWVGWM 51
PGT143          QVQLEQSGAEVKKPGSSVKVSCKASGN---------TFSKYDVHWVRQATGQGLEWVGWM 51
PGT142          QVQLVQSGPEVKKPGSSVKVSCKASGN---------TFSKYDVHWVRQATGQGLEWVGWI 51
PGT144          QVQLVQSGAEVKKPGSSVKVSCKASGN---------TFRKYDVHWVRQATGQGLEWVGWM 51
PGT145          QVQLVQSGAEVKKPGSSVKVSCKASGN---------SFSNHDVHWVRQATGQGLEWMGWM 51
b12             QVQLEQSGAEVKKPGASVKVSCQASGY---------RFSHFTVHWVRQAPGQRFEWMGWI 51
8ANC195         QIHLVQSGTEVKKPGSSVTVSCKAYGVN--------TFGLYAVNWVRQAPGQSLEYIGQI 52
4M5Z_H          EVQLVESGPGLVKPSDILSLTCAVSGYSISS--------NYYWGWIRQPPGKGLEWIGSI 52
4M5Y_H          EVQLVESGPGLVKPSDILSLTCAVSGYSISS--------NYYWGWIRQPPGKGLEWIGSI 52
PGT121          QMQLQESGPGLVKPSETLSLTCSVSGASIS---------DSYWSWIRRSPGKGLEWIGYV 51
PGT122          QVHLQESGPGLVKPSETLSLTCNVSGTLVR---------DNYWSWIRQPLGKQPEWIGYV 51
PGT123          QLHLQESGPGLVKPPETLSLTCSVSGASIN---------DAYWSWIRQSPGKRPEWVGYV 51
10-1074         QVQLQESGPGLVKPSETLSVTCSVSGDSMN---------NYYWTWIRQSPGKGLEWIGYI 51
PGT127          QPQLQESGPGLVEASETLSLTCTVSGDSTGRC-------NYFWGWVRQPPGKGLEWIGSL 53
PGT126          QPQLQESGPGLVEASETLSLTCTVSGDSTAAC-------DYFWGWVRQPPGKGLEWIGGL 53
PGT128          QPQLQESGPTLVEASETLSLTCAVSGDSTAAC-------NSFWGWVRQPPGKGLEWVGSL 53
PGT125          QSQLQESGPRLVEASETLSLTCNVSGESTGAC-------TYFWGWVRQAPGKGLEWIGSL 53
PGT130          QVQLQESGPGLVKPAETLSLTCSVSGESINTG-------HYYWGWVRQVPGKGLEWIGHI 53
PGT131          QVQLQESGPGLVKPSETLSLTCTVSGDSINTG-------HHYWGWVRQVPGKGPEWIAHI 53
PGT135          QLQMQESGPGLVKPSETLSLSCTVSGDSIRGGEW--GDKDYHWGWVRHSAGKGLEWIGSI 58
PGT137          EVHLEESGPGLVRPSETLSLTCTASGGSIRGGEW--GDSDYHWGWVRHSPEKGLEWIGSI 58
PGT136          QLQLQESGPGLVKPSETLSLTCTVSGGSMRGTDW--GENDFHYGWIRQSSAKGLEWIGSI 58
CH103           QVQLQESGPGVVKSSETLSLTCTVSGGSMG---------GTYWSWLRLSPGKGLEWIGYI 51
3LZF_H          EVQLVESGPALVKPTQTLTLTCSFSGFSLSTS-------GMSVSWIRQPPGKALEWLALI 53
3QHZ_H          EVNLRESGPALVKPTQTLTLTCSFSGFSLSTS-------GMSVSWIRQPPGKALEWLALI 53
3QHF_H          EVQLVESGPALVKPTQTLTLTCSFSGFSLSTS-------GMSVSWIRQPPGKALEWLALI 53
2F5             RITLKESGPPLVKPTQTLTLTCSFSGFSLSDF-------GVGVGWIRQPPGKALEWLAII 53
4HF5_H          EVQLVESGGGVVQPGRSLRLSCAASGFMF---------SSYVMHWVRQPPGKGLEWVAVI 51
4KVN_H          -VQLVESGGGVVQPGKSPRLSCAASGPTF---------SSYAVHWVRQAPGKGLEWVTLI 50
4FP8_H          EVQLQESGGGLVQPGESLRLSCVGSGSSFGES----TLSYYAVSWVRQAPGKGLEWLSII 56
2G12            EVQLVESGGGLVKAGGSLILSCG--VSNF-------RISAHTMNWVRRVPGGGLEWVASI 51
                   : :*   :  .     :.*                      : *       .::   

4FQJ_H          SG-YSGD---TKY-AQKLQGRVTMTKDTSTT-------TAYMELRSLRYDDTAVYYCARD 99
4FQK_H          SG-YSGD---TKY-AQKLQGRVTMTKDTSTT-------TAYMELRSLRYDDTAVYYCARD 99
3SDY_H          SA-YNGD---TYY-AQKFQARVTMTTDTSTT-------TAYMEMRSLRSDDTAVYYCARE 99
4NM8_H          NT-AIGN---TQY-SQKFQDRVTITRDTSAR-------TSYMELSSLRSGDTAVYFCARG 99
4NM4_H          NT-AIGN---TQY-SQKFQDRVTITRDTSAR-------TSYMELSSLRSGDTAVYFCARG 99
3SM5_H          HP-NSGD---TNY-AQKFQGWVTMTRDTAIS-------TAYMEVNGLKSDDTAVYYCARG 99
4FQI_H          SP-IFGS---TAY-AQKFQGRVTISADIFSN-------TAYMELNSLTSEDTAVYFCARH 99
4FQH_H          SP-IFGS---TAY-AQKFQGRVTISADIFSN-------TAYMELNSLTSEDTAVYFCARH 99
4NZT_H          SP-IFGS---TAY-AQKFQGRVTISADIFSN-------TAYMELNSLTSEDTAVYFCARH 99
4FQV_H          SP-IFGS---TAY-AQKFQGRVTISADIFSN-------TAYMELNSLTSEDTAVYFCARH 99
4FQY_H          SP-IFGS---TAY-AQKFQGRVTISADIFSN-------TAYMELNSLTSEDTAVYFCARH 99
3GBN_H          IP-IFGT---TKY-APKFQGRVTITADDFAG-------TVYMELSSLRSEDTAMYYCAKH 99
3GBM_H          IP-IFGT---TKY-APKFQGRVTITADDFAG-------TVYMELSSLRSEDTAMYYCAKH 99
4HFU_H          TP-IFGS---PNY-AQRFQDRVIITADESTS-------TAYMEVSNLRSEDTAVYFCARV 99
4E10            IP-LLTI---TNY-APRFQGRITITADRSTS-------TAYLELNSLRPEDTAVYYCARE 99
PG16            S--DDGM---RKYHSDSMWGRVTISRDNSKN-------TLYLQFSSLKVEDTAMFFCARE 99
PG9             K--YDGS---EKYHADSVWGRLSISRDNSKD-------TLYLQMNSLRVEDTATYFCVRE 98
CH02            N--WNGG---DTRYADSVRGRFSMSRDNSNN-------IAYLQMNNLRVEDTALYYCARG 99
CH03            N--WNGG---DTRYADSVRGRFSMSRDNSNN-------IAYLQMKNLRVDDTALYYCARG 99
CH01            N--WNGG---DTRYADSVKGRFRMSRDNSRN-------FVYLDMDKVGVDDTAFYYCARG 99
CH04            N--WNGG---DSRYGDSVKGRFTISRDNSNN-------FVYLQMNSLRPEDTAIYYCARG 99
10E8            TGPGEGW---SVDYAAPVEGRFTISRLNSIN-------FLYLEMNNLRMEDSGLYFCART 101
M66.6           YP--GDS---DTKYSPSFQGQVIISADKSIN-------TAYLQWSSLKASDTAIYYCARQ 99
VRC01           KP-RGGA---VNY-ARPLQGRVTMTRDVYSD-------TAFLELRSLTVDDTAVYFCTRG 99
VRC02           KP-RGGA---VNY-ARPLQGRVTMTRDVYSD-------TAFLELRSLTADDTAVYYCTRG 99
NIH45-46        KP-RGGA---VNY-ARKFQGRVTMTRDVYSD-------TAFLELRSLTSDDTAVYFCTRG 99
VRC03           KP-LWGA---VSY-ARQLQGRVSMTRQLSQDPDDPDWGVAYMEFSGLTPADTAEYFCVR- 105
3BC176          DP-VGGI---TKY-AGQFQGRLSLTRDTSTN-------TLFLELSRLTAGDTAVYFCARS 99
VRC-CH30        NP-TNGA---VNY-AWQLHGRLTATRDGSMT-------TAFLEVRSLRSDDTAVYYCARA 108
VRC-CH34        NP-TNGA---VNY-AWQLNGRLTATRDTSMT-------TAFLEVKSLRSDDTAVYYCARA 108
VRC-CH31        NP-TNGA---VNY-AWYLNGRVTATRDRSMT-------TAFLEVKSLRSDDTAVYYCARA 108
VRC-CH32        KP-TNGA---VNY-AWQLQGRVTVTRDRSQT-------TAFLEVKNLRSDDTAVYYCARA 108
VRC-CH33        NP-TNGA---VNY-AWYLNGRVTATRDRSMT-------TAFLEVRSLRSDDTAVYYCARA 108
VRC-PG04        KT-VTGA---VNFGSPDFRQRVSLTRDRDLF-------TAHMDIRGLTQGDTATYFCARQ 101
VRC-PG04b       KT-VTGA---VNFGSPNFRHRVSLTRDRDLF-------TAHMDIRGLTQGDTATYFCARQ 101
3BNC117         NP-KTGQ---PNN-PRQFQGRVSLTRHASWD---FDTFSFYMDLKALRSDDTAVYFCARQ 103
3BNC62          NP-KTGQ---PNN-PRQFQGRVSLTRQASWD---FDSYSFYMDLKALRSDDTGVYFCARQ 103
3BNC60          NP-KTGQ---PNN-PRQFQGRVSLTRQASWD---FDTYSFYMDLKAVRSDDTAIYFCARQ 103
3BNC55          NP-LTSQ---PSY-PSRFQGRLTLTRDT------FDEM-LYMDLRGLRSDDTGIYFCARR 98
12A21           KP-VFGA---VNY-ARQFQGRIQLTRDI------YREI-AFLDLSGLRSDDTAVYYCARD 99
12A12           KP-VYGA---RNY-ARRFQGRINFDRDI------YREI-AFMDLSGLRSDDTALYFCARD 99
PGT141          SH-EGDK---TES-AQRFKGRVTFTRDTSAS-------TAYMELRGLTSDDTAIYYCTRG 99
PGT143          SH-EGDK---TES-AQRFKGRVTFTRDTSAS-------TAYMELRGLTSDDTAIYYCTRG 99
PGT142          SH-ERDK---TES-AQRFKGRVTFTRDTSAT-------TAYMELRGLTSDDTAIYYCTRG 99
PGT144          SH-EGDK---TES-AQRFKGRVSFTRDNSAS-------TAYIELRGLTSDDTAIYYCTGG 99
PGT145          SH-EGDK---TGL-AQKFQGRVTITRDSGAS-------TVYMELRGLTADDTAIYYCLTG 99
b12             NP-YNGN---KEF-SAKFQDRVTFTADTSAN-------TAYMELRSLRSADTAVYYCAR- 98
8ANC195         WR-WKSS---ASH---HFRGRVLISAVDLTG---SSPPISSLEIKNLTSDDTAVYFCTTT 102
4M5Z_H          YHSGS------TYYKPSLESRLGISVDTSKN-------QFSLKLSFVSAADTAVYYCARH 99
4M5Y_H          YHSGS------TYYKPSLESRLGISVDTSKN-------QFSLKLSFVSAADTAVYYCARH 99
PGT121          HKSGD------TNYSPSLKSRVNLSLDTSKN-------QVSLSLVAATAADSGKYYCART 98
PGT122          HDSGD------TNYNPSLKSRVHLSLDKSKN-------LVSLRLTGVTAADSAIYYCATT 98
PGT123          HHSGD------TNYNPSLKRRVTFSLDTAKN-------EVSLKLVDLTAADSATYFCARA 98
10-1074         SDRES------ATYNPSLNSRVVISRDTSKN-------QLSLKLNSVTPADTAVYYCATA 98
PGT127          SHCRSYYNTDWTYHNPSLKSRLTISLDTPKN-------QVFLRLTSVTAADTATYYCARF 106
PGT126          SHCAGYYNTGWTYHNPSLKSRLTISLDTPKN-------QVFLKLNSVTAADTAIYYCARF 106
PGT128          SHCASYWNRGWTYHNPSLKSRLTLALDTPKN-------LVFLKLNSVTAADTATYYCARF 106
PGT125          SHCQSFWGSGWTFHNPSLKSRLTISLDTPKN-------QVFLKLTSLTAADTATYYCARF 106
PGT130          HYTTA------VLHNPSLKSRLTIKIYTLRN-------QITLRLSNVTAADTAVYHCVRS 100
PGT131          HYNTA------VLHNPALKSRVTISIFTLKN-------LITLSLSNVTAADTAVYFCVRS 100
PGT135          HWRG------TTHYKESLRRRVSMSIDTSRN-------WFSLRLASVTAADTAVYFCARH 105
PGT137          HWRG------TTHYNAPFRGRGRLSIDLSRN-------QFSLRLTSVTAEDTAVYYCVKH 105
PGT136          HWRGR-----TTHYKTSFRSRATLSIDTSNN-------RFSLTFSFVTAADTAVYYCARH 106
CH103           FHTGE------TNYSPSLKGRVSISVDTSED-------QFSLRLRSVTAADTAVYFCASL 98
3LZF_H          DWDDDTYY---ITYSSSLKTRLTISKDTSKS-------QVVLTMTNMDPVDTATYYCAR- 102
3QHZ_H          DWDDDTYY---ITYSSSLKTRLTISKDTSKS-------QVVLTMTNMDPVDTATYYCAR- 102
3QHF_H          DWDDDTY------YSSSLKTRLTISKDTSKS-------QVVLTMTNMDPVDTATYYCAR- 99
2F5             YSDDDKR------YSPSLNTRLTITKDTSKN-------QVVLVMTRVSPVDTATYFCAHR 100
4HF5_H          WYDGSK-----TYFADSMRGRLTVSRDNSKN-------ALYLQMNRLRAEDTAVYYCARQ 99
4KVN_H          SYDGAN-----QYYADSVKGRFTISRDNSKN-------TVYLQMNSLRPEDTAVYYCAVP 98
4FP8_H          NAGGGD-----IDYADSVEGRFTISRDNSKE-------TLYLQMTNLRVEDTGVYYCAKH 104
2G12            STSSTY-----RDYADAVKGRFTVSRDDLED-------FVYLQMHKMRVEDTAIYYCARK 99
                                 .                       :        *:. :.*   

4FQJ_H          VQY---------------SGSYLGAYY-FDYWSPGTLVTVSSASTKGPSVFPLAPSSKST 143
4FQK_H          VQY---------------SGSYLGAYY-FDYWSPGTLVTVSSASTKGPSVFPLAPSSKST 143
3SDY_H          PP------------------LFYSSWS-LDNWGQGTLVTVSSASTKGPSVFPLAPSSKST 140
4NM8_H          AS-------------------WDARGW-SGYWGKGTLVTVSSASTKGPSVFPLAPSSKST 139
4NM4_H          AS-------------------WDARGW-SGYWGKGTLVTVSSASTKGPSVFPLAPSSKST 139
3SM5_H          GLE---------------PRSVDYYYYGMDVWGQGTTVTVSSASTKGPSVFPLAPSSKST 144
4FQI_H          GN--------------------YYYYSGMDVWGQGTTVTVSSASTKGPSVFPLAPSSKST 139
4FQH_H          GN--------------------YYYYSGMDVWGQGTTVTVSSASTKGPSVFPLAPSSKST 139
4NZT_H          GN--------------------YYYYSGMDVWGQGTTVTVSSASTKGPSVFPLAPSSKSA 139
4FQV_H          GN--------------------YYYYSGMDVWGQGTTVTVSSASTKGPSVFPLAPSSKST 139
4FQY_H          GN--------------------YYYYSGMDVWGQGTTVTVSSASTKGPSVFPLAPSSKST 139
3GBN_H          MG--------------------YQVRETMDVWGKGTTVTVSSASTKGPSVFPLAPSSKST 139
3GBM_H          MG--------------------YQVRETMDVWGKGTTVTVSSASTKGPSVFPLAPSSKST 139
4HFU_H          GG------------------EWGSGRYYLDHWGQGTLVTVSSASTKGPSVFPLAPSSKST 141
4E10            GTTG--------------WGWLGKPIGAFAHWGQGTLVTVSSASTKGPSVFPLAPSSKST 145
PG16            AGGPIWHDDVKY----YDFNDGYYNYHYMDVWGKGTTVTVSS------------------ 137
PG9             AGGPDYRNGYNY----YDFYDGYYNYHYMDVWGKGTTVTVSS------------------ 136
CH02            TDYTIDDQGR--------FYQGSGTFWYFDFWGRGTLVTVSS------------------ 133
CH03            TDYTIDDQGI--------FYKGSGTFWYFDLWGRGTLVTVSS------------------ 133
CH01            TDYTIDDAGI--------HYQGSGTFWYFDLWGRGTLVSVSS------------------ 133
CH04            TDYTIDDQGI--------RYQGSGTFWYFDVWGRGTLVTVSS------------------ 133
10E8            GKYYDFWSG---------YPPGEE---YFQDWGRGTLVTVSS------------------ 131
M66.6           NHYG---SGS--------YFYRTAYYYAMDVWGQGTTVTVSS------------------ 130
VRC01           ----------------KNCD----YNWDFEHWGRGTPVIVSS------------------ 121
VRC02           ----------------KNCD----YNWDFEHWGRGTPVTVSS------------------ 121
NIH45-46        ----------------KYCTARDYYNWDFEHWGRGAPVTVSSASTKGPSV---------- 133
VRC03           -R--------------GSCDYCG--DFPWQYWGQGTVVVVSS------------------ 130
3BC176          MRPVD-----------HGIDYSG--LFVFHFWGRGSDVLVSS------------------ 128
VRC-CH30        QK-------------------RGRSEWAYAHWGQGTPVAVSS------------------ 131
VRC-CH34        QK-------------------RGRSEWAYAHWGQGTPVVVSS------------------ 131
VRC-CH31        QK-------------------RGRSEWAYAHWGQGTPVVVSS------------------ 131
VRC-CH32        QK-------------------RGRSEWAYAHWGQGTPVVISA------------------ 131
VRC-CH33        QK-------------------RARSEWAYAHWGQGTPVVVSS------------------ 131
VRC-PG04        KFY------------------TGGQGWYFDLWGRGTLIVVSS------------------ 125
VRC-PG04b       KFE------------------RGGQGWYFDLWGRGTLIVVSS------------------ 125
3BNC117         RSD----------------------YWDFDVWGSGTQVTVSSASTKGP------------ 129
3BNC62          RSD----------------------YWDFDVWGSGTQVTVSS------------------ 123
3BNC60          RSD----------------------FWDFDVWGSGTQVTVSSASTKGPS----------- 130
3BNC55          HSD----------------------YCDFDIWGSGTQIIVSS------------------ 118
12A21           ESGD-------------------DLKWHLHPWGQGTQVIVSPASTKGP------------ 128
12A12           GSGD-------------------DTSWHLDPWGQGTLVIVSAASTKG------------- 127
PGT141          SKHRLRDYVLYDDYGLINYQEWNDYLEFLDVWGHGTAVTVSS------------------ 141
PGT143          SKHRLRDYVLYDDYGLINYQEWNDYLEFLDVWGHGTAVTVSS------------------ 141
PGT142          SKHRLRDYVLYDDYGLINYQEWNDYLEFLDVWGHGTAVTVSS------------------ 141
PGT144          SKHRLRDYVLYDDYGLINQQEWNDYLEFLDVWGHGTAVTVSS------------------ 141
PGT145          SKHRLRDYFLYNEYG-PNYEEWGDYLATLDVWGHGTAVTVSS------------------ 140
b12             ----------VGEWG-WDDSPYDNY--YMDVWGKGTTVIVSS------------------ 127
8ANC195         STYD------------KWSGLHHDGVMAFSSWGQGTLISVSAASTKGPSVF--------- 141
4M5Z_H          VRSG-----------------YPDTAYYFDKWGQGTLVTVSSASTKGPSVFPLAPSSKST 142
4M5Y_H          VRSG-----------------YPDTAYYFDKWGQGTLVTVSSASTKGPSVFPLAPSSKST 142
PGT121          LHGRRI--------YGIVAFNEWFTYFYMDVWGNGTQVTVSS------------------ 132
PGT122          KHGRRI--------YGVVAFKEWFTYFYMDVWGKGTSVTVSS------------------ 132
PGT123          LHGKRI--------YGIVALGELFTYFYMDVWGKGTAVTVSS------------------ 132
10-1074         RRGQRI--------YGVVSFGEFFYYYSMDVWGKGTTVTVSS------------------ 132
PGT127          -GGE------------VLVYRDWPKPAWVDLWGRGTLVTVSS------------------ 135
PGT126          -DGE------------VLVYHDWPKPAWVDLWGRGTLVTVTVSS---------------- 137
PGT128          -GGE------------VLRYTDWPKPAWVDLWGRGTLVTVSS------------------ 135
PGT125          -DGE------------VLVYNHWPKPAWVDLWGRGIPVTVTVSS---------------- 137
PGT130          -GGD------------ILYYYEWQKPHWFSPWGPGIHVTVSS------------------ 129
PGT131          -GGD------------ILYYIEWQKPHWFYPWGPGILVTVSS------------------ 129
PGT135          RHHD--------------VFMLVPIAGWFDVWGPGVQVTVSS------------------ 133
PGT137          KYHD--------------IVMVVPIAGWFDPWGQGLQVTVSS------------------ 133
PGT136          KYHD--------------IFRVVPVAGWFDPWGQGLLVTVSS------------------ 134
CH103           PRGQ-------------------LVNAYFRNWGRGSLVSVTAASTKGPSVFPLAPSSKST 139
3LZF_H          --------------TLR---VSGDYVRDFDLWGRGTLVTVSSASTKGPSVFPLAPSSKST 145
3QHZ_H          --------------TLR---VSGDYVRDFDLWGRGTLVTVSSASTKGPSVFPLAPSSKST 145
3QHF_H          --------------TLR---VSGDYVRDFDLWGRGTLVTVSSASTKGPSVFPLAPSSKST 142
2F5             RGPT----------TLFGVPIARGPVNAMDVWGQGITVTISSTSTKGPSVFPLAPSSKST 150
4HF5_H          QDSG----------YSGPEVSYYSHYG-MDVWGQGTMVTVSSASTKGPSVFPLAPSSKST 148
4KVN_H          ----------------GPVFGIFPPWSYFDNWGQGILVTVSSASTKGPSVFPLAPSSKST 142
4FP8_H          MSMQQV--------VSAGWERADLVGDAFDVWGQGTMVTVSSASTKGPSVFPLAPSSKST 156
2G12            GSDR----------------LSD--NDPFDAWGPGTVVTVSPASTKGPSVFPLAPSSKST 141

4NM8_L          -DIQMTQSPDSLAVSLGERATINCKSSQSVFSSSTNKNYLAWYQQKPGQPPKVLIYWSST 59
4NM4_L          -DIQMTQSPDSLAVSLGERATINCKSSQSVFSSSTNKNYLAWYQQKPGQPPKVLIYWSST 59
3ZTJ_L          -DIVMTQSPDSLAVSLGERATINCKSSQSVTFN--YKNYLAWYQQKPGQPPKLLIYWAST 57
4KVN_L          --IVLTQSPATLSVSPGERATLSCRASQVISHN------LAWYQQKPGQAPRLLIYGAST 52
3SDY_L          QEIVMTQSPGTLSLSPGERATLSCRASQSVSMN-----YLAWFQQKPGQAPRLLIYGASR 55
4E10            -EIVLTQSPGTQSLSPGERATLSCRASQSVGNN-----KLAWYQQRPGQAPRLLIYGASS 54
2F5             -ALQLTQSPSSLSASVGDRITITCRASQGV-TS-----ALAWYRQKPGSPPQLLIYDASS 53
2G12            --VVMTQSPSTLSASVGDTITITCRASQSI-ET-----WLAWYQQKPGKAPKLLIYKAST 52
4FP8_L          -DIQLTQSPSSLSASVGDRVTLTCQASQDI-RK-----FLNWYQQKPGKGPKLLIYDASN 53
VRC-CH30        -DIQMTQSPSSLSASLGDRVTITCQASRGI-GK-----DLNWYQQKPGKAPKLLVSDASI 53
VRC-CH34        -DIQMTQSPSSLSASLGDRVTITCQASRGI-GK-----DLNWYQQKAGKAPKLLVSDASI 53
VRC-CH31        -DIQMTQSPSSLSASLGDRVTITCQASRGI-GK-----DLNWYQQKAGKAPKLLVSDAST 53
VRC-CH32        -DIQMTQSPSSLSASLGDRVTITCQASRGI-GK-----DLNWYQQKPGRAPKLLVSDASI 53
VRC-CH33        -DIQMTQSPSSLSASLGDRVTITCQASRGI-GK-----DLNWYQQKRGRAPRLLVSDASV 53
12A21           -DIQMTQSPSSLSASVGDRVTINCQAGQGI-GS-----SLNWYQKKPGRAPKLLVHGASN 53
12A12           -DIQMTQSPSSLSASVGDRVTITCQAGQGI-GS-----SLQWYQQKPGKAPKLLVHGASN 53
3BNC60          -DIQMTQSPSSLSARVGDTVTITCQAN-----G-----YLNWYQQRRGKAPKLLIYDGSK 49
3BNC62          -DIQMTQSPSSLSARVGDTVTITCQAN-----G-----YLNWYQQRRGKAPKLLIYDGSK 49
3BNC117         -DIQMTQSPSSLSASVGDTVTITCQAN-----G-----YLNWYQQRRGKAPKLLIYDGSK 49
3BNC55          -DIQMTQSPSSLSASVGDKVTITCQTSA----G-----YLNWYQQRRGRAPKLLMYDGSR 50
M66.6           -DIQLTQSPSSLSASVGDRVTITCRASQSI-GS-----YLNWYQQKPGKAPKLLIYAAST 53
8ANC195         -DIQMTQSPSTLSASIGDTVRISCRASQSITGN-----WVAWYQQRPGKAPRLLIYRGAA 54
PGT136          -EIVMTQSPPTLSVSPGETATLSCRASQNVKNN------LAWYQLKPGQAPRLLIFDASS 53
PGT137          -EIMMTQSPAILSVSPGDRATLSCRASQSVKNN------LAWYQKRPGQAPRLLIFDTSS 53
PGT135          -EIVMTQSPDTLSVSPGETVTLSCRASQNINKN------LAWYQYKPGQSPRLVIFETYS 53
CH02            -EIVLTQSPATLSVSPGERATLSCRASQNVHPR-----YFAWYQQKRGQSPRLLIHSGST 54
CH03            -EIVLTQSPATLSLSPGERATLSCRASQSVHPK-----YFAWYQQKPGQSPRLLIYSGST 54
CH01            -EIVLAQSPGTLSLSPGERATLSCRASHNVHPK-----YFAWYQQKPGQSPRLLIYGGST 54
CH04            -EIVLTQSPDTLSLSPGERATLSCRASQSVHSR-----YFAWYQHKPGQPPRLLIYGGST 54
b12             -EIVLTQSPGTLSLSPGERATFSCRSSHSIRSR-----RVAWYQHKPGQAPRLVIHGVSN 54
VRC01           -EIVLTQSPGTLSLSPGETAIISCRTSQYG--------SLAWYQQRPGQAPRLVIYSGST 51
VRC02           -EIVLTQSPGTLSLSPGETAIISCRTSQYG--------SLAWYQQRPGQAPRLVIYSGST 51
NIH45-46        -EIVLTQSPATLSLSPGETAIISCRTSQSG--------SLAWYQQRPGQAPRLVIYSGST 51
VRC-PG04        -EIVLTQSPGTLSLSPGETASLSCTAASYG--------HMTWYQKKPGQPPKLLIFATSK 51
VRC-PG04b       -EIVLTQSPGTLSLSPGETASLSCTAASYG--------HMTWYQKKPGQPPKLLIFATSK 51
VRC03           -EIVLTQSPGILSLSPGETATLFCKASQGGN-------AMTWYQKRRGQVPRLLIYDTSR 52
PGT141          -DTVVTQSPLSLPVTPGEAASMSCSSTQSLRHSNG-ANYLAWYQHKPGQSPRLLIRLGSQ 58
PGT142          -DTVVTQSPLSLPVTPGEAASMSCSSTQSLRHSNG-ANYLAWYQHKPGQSPRLLIRLGSQ 58
PGT143          -DTVVTQSPLSLPVTPGEAASMSCTSTQSLRHSNG-ANYLAWYQHKPGQSPRLLIRLGSQ 58
PGT144          -DTVVTQSPLSLSVTPGEAASMSCTSTQSLRHSNG-ANYLAWYQHKPGQSPRLLIRLGSQ 58
PGT145          -EVVITQSPLFLPVTPGEAASLSCKCSHSLQHSTG-ANYLAWYLQRPGQTPRLLIHLATH 58
4NZT_L          -QSALTQ-PPAVSGTPGQRVTISCSGSDSNIGR----RSVNWYQQFPGTAPKLLIYSNDQ 54
4FQI_L          -QSALTQ-PPAVSGTPGQRVTISCSGSDSNIGR----RSVNWYQQFPGTAPKLLIYSNDQ 54
4FQH_L          -QSALTQ-PPAVSGTPGQRVTISCSGSDSNIGR----RSVNWYQQFPGTAPKLLIYSNDQ 54
4FQV_L          -QSALTQ-PPAVSGTPGQRVTISCSGSDSNIGR----RSVNWYQQFPGTAPKLLIYSNDQ 54
4FQY_L          -QSALTQ-PPAVSGTPGQRVTISCSGSDSNIGR----RSVNWYQQFPGTAPKLLIYSNDQ 54
3LZF_L          -QPVLTQ-PPSASGTPGQRVTISCSGSSSNIGS----NTVSWYQQVPGTAPKLLIYGNNE 54
3QHZ_L          -QPVLTQ-PPSASGTPGQRVTISCSGSSSNIGS----NTVSWYQQVPGTAPKLLIYGNNE 54
3QHF_L          -EPVLTQ-PPSASGTPGQRVTISCSGSSSNIGS----NTVSWYQQVPGTAPKLLIYGNNE 54
4FQJ_L          -QSVLTQ-PPSASGTPGQRVTISCSGSSSNIGT----NYVYWYQQFPGTAPKLLIYRSYQ 54
4FQK_L          -QSVLTQ-PPSASGTPGQRVTISCSGSSSNIGT----NYVYWYQQFPGTAPKLLIYRSYQ 54
4HF5_L          -QSVLTQ-SPSASGTPGQAITISCSGSSSNIGS----NPVNWYQQLPGAAPKLLIYADEH 54
3GBN_L          -QSVLTQ-PPSVSAAPGQKVTISCSGSSSNIGN----DYVSWYQQLPGTAPKLLIYDNNK 54
3GBM_L          -QSVLTQ-PPSVSAAPGQKVTISCSGSSSNIGN----DYVSWYQQLPGTAPKLLIYDNNK 54
4M5Z_L          -SYVLTQ-PPSVSVAPGETARISCGGN--NIGT----KVLHWYQQTPGQAPVLVVYDDSD 52
4M5Y_L          -SYVLTQ-PPSVSVAPGETARISCGGN--NIGT----KVLHWYQQTPGQAPVLVVYDDSD 52
3SM5_L          -QSVLTQ-PPSVSVAPGQTARITCGGN--DIGR----KSVHWNQQKPGQAPVLVVCYDSD 52
CH103           --YELTQ-PPSVSVSPGQTATITCSGAS---------TNVCWYQVKPGQSPEVVIFENYK 48
PG16            -QSALTQ-PASVSGSPGQTITISCNGTSSDVGGF---DSVSWYQQSPGKAPKVMVFDVSH 55
PG9             -QSALTQ-PASVSGSPGQSITISCNGTSNDVGGY---ESVSWYQQHPGKAPKVVIYDVSK 55
PGT128          -QSALTQ-PPSASGSPGQSITISCTGTSN--------NFVSWYQQHAGKAPKLVIYDVNK 50
PGT126          -QSALTQ-PPSASGSPGQSISISCTGTSN--------RFVSWYQQHPGKAPKLVIYGVNK 50
PGT127          -QSALTQ-PPSASGSPGQSITISCTGTSN--------NFVSWYQQYPGKAPKLVIYEVNK 50
PGT125          -QSALTQ-PPSASGSPGQSITISCNGTAT--------NFVSWYQQFPDKAPKLIIFGVDK 50
PGT130          -QSALTQ-PPSASGSLGQSVTISCNGTSSDIGGW---NFVSWYQQFPGRAPRLIIFEVNK 55
PGT131          -QSALTQ-PPSASGSLGQSLTISCSGTGSDIGSW---NFVSWYQQFPGRAPNLIIFEVNR 55
3BC176          -QSVLTQ-PASVSASPGQSITVSCTGSRNDVGGY---DFVSWYQRHPGGVPKLIIYEISK 55
10E8            -SYELTQ-ETGVSVALGRTVTITCRGDSLRS------HYASWYQKKPGQAPILLFYGKNN 52
PGT121          ---------SDISVAPGETARISCGEKSLGS------RAVQWYQHRAGQAPSLIIYNNQD 45
PGT122          ---------TFVSVAPGQTARITCGEESLGS------RSVIWYQQRPGQAPSLIIYNNND 45
10-1074         -----SY-VRPLSVALGETARISCGRQALGS------RAVQWYQHRPGQAPILLIYNNQD 48
PGT123          ---------SSMSVSPGETAKISCGKESIGS------RAVQWYQQKPGQPPSLIIYNNQD 45
                            .   *    . *                 *     .  * ::.     

4NM8_L          RESGVPDRFSASGS---GTDFTLTISSLQAADVAVYYCHQYYTAP----WTFGQGTKVEI 112
4NM4_L          RESGVPDRFSASGS---GTDFTLTISSLQAADVAVYYCHQYYTAP----WTFGQGTKVEI 112
3ZTJ_L          RESGVPDRFSGSGS---GTDFTLTISSLQAEDVAVYYCQQHYRTP----PTFGQGTKVEI 110
4KVN_L          RASGIPARFSGSGS---GTDYTLTITSLQPEDFAVYYCQHYSNWPPR--LTFGGGTKVEI 107
3SDY_L          RATGIPDRISGSGS---GTDFTLTISRLEPADFAVYYCQQYGTSP----RTFGQGAKVEI 108
4E10            RPSGVADRFSGSGS---GTDFTLTISRLEPEDFAVYYCQQYGQSL----STFGQGTKVEV 107
2F5             LESGVPSRFSGSGS---GTEFTLTISTLRPEDFATYYCQQLHFYP----HTFGGGTRVDV 106
2G12            LKTGVPSRFSGSGS---GTEFTLTISGLQFDDFATYHCQHYAGYS----ATFGQGTRVEI 105
4FP8_L          LQRGVPSRFSGGGS---GTDFTLIISSLQPEDVGTYYCQQYDGLP----FTFGGGTKVVI 106
VRC-CH30        LEGGVPSRFSGSGF---HQNFSLTISSLQPEDVATYFCQQ-YET-------FGQGTKVDI 102
VRC-CH34        LEGGVPSRFSGSGF---HQNFSLTISSLQPEDVATYFCQQ-YET-------FGQGTKVDI 102
VRC-CH31        LEGGVPSRFSGSGF---HQNFSLTISSLQAEDVATYFCQQ-YET-------FGQGTKVDI 102
VRC-CH32        LEGGVPTRFSGSGF---HQNFSLTISSLQAEDVATYFCQQ-YET-------FGQGTKVDI 102
VRC-CH33        LEGGVPSRFSGSGF---HQNFSLTISTLQPEDVATYFCQQ-YET-------FGQGTKVDI 102
12A21           LQRGVPSRFSGSGF---HTTFTLTISSLQPDDVATYFCAV-FQW-------FGPGTKVDI 102
12A12           LHRGVPSRFSGSGF---HTTFSLTISGLQRDDFATYFCAV-LEF-------FGPGTKVEI 102
3BNC60          LERGVPARFSGRRW---GQEYNLTINNLQPEDVATYFCQV-YEF-------IVPGTRLDL 98
3BNC62          LETGVPSRFTGRRW---GQEYNLTINNLQPEDIATYFCQV-YEF-------IVPGTRLDL 98
3BNC117         LERGVPSRFSGRRW---GQEYNLTINNLQPEDIATYFCQV-YEF-------VVPGTRLDL 98
3BNC55          LVTGVPSRFSGRRW---GTQYNLTIGSLQPEDIATYYCQV-YEF-------FGPGTRLDL 99
M66.6           LQSGVPSRFSGSGS---GTDFTLTISSLQPEDSATYYCQQSYSTP----FTFGPGTKVDI 106
8ANC195         LLGGVPSRFSGSAA---GTDFTLTIGNLQAEDFGTFYCQQYDTYP----GTFGQGTKVEV 107
PGT136          RAGGIPDRFSGSGY---GTDFTLTVNSVQSEDFGDYFCQQYEEWP----RTFGQGTKVDI 106
PGT137          RASGIPARFSGGGS---GTEFTLTVNSMQSEDFATYYCQQYEEWP----RTFGQGTKVEI 106
PGT135          KIAAFPARFVASGS---GTEFTLTINNMQSEDVAVYYCQQYEEWP----RTFGQGTKVDI 106
CH02            RAAGIADRFSGGGS---GMHFTLTITRVEPEDFAVYFCQQYGGSP----YTFGQGTRVEL 107
CH03            RAAGIADRFSGGGS---GIHFTLTITRVEPEDFAVYFCQQYGGSP----YTFGQGTKVEL 107
CH01            RAAGIPGKFSGSGS---GTDFTLTISRVDPEDFAVYYCQQYGGSP----YTFGQGTKVEI 107
CH04            RATGIPNRFSAGGS---GTQFTLTVNRLEAEDFAVYYCQQYGRSP----YTFGQGTKVEI 107
b12             RASGISDRFSGSGS---GTDFTLTITRVEPEDFALYYCQVYGASS----YTFGQGTKLER 107
VRC01           RAAGIPDRFSGSRW---GPDYNLTISNLESGDFGVYYCQQYE--------FFGQGTKVQV 100
VRC02           RAAGIPDRFSGSRW---GPDYNLTIRNLESGDFGLYYCQQYE--------FFGQGTKVQV 100
NIH45-46        RAAGIPDRFSGSRW---GADYNLSISNLESGDFGVYYCQQYE--------FFGQGTKVQV 100
VRC-PG04        RASGIPDRFSGSQF---GKQYTLTITRMEPEDFARYYCQQLE--------FFGQGTRLEI 100
VRC-PG04b       RASGIPDRFSGSQF---GKQYTLTITRMEPEDFAGYYCQQVE--------FFGQGTRLEI 100
VRC03           RASGVPDRFVGSGS---GTDFFLTINKLDREDFAVYYCQQFE--------FFGLGSELEV 101
PGT141          RASGVPDRFSGSGS---GTHFTLKISRVEAEDAAIYYCMQGLNRP----WTFGKGTKLEI 111
PGT142          RASGVPDRFSGSGS---GTHFTLKISRVEAEDAAIYYCMQGLNRP----WTFGKGTKLEI 111
PGT143          RASGVPDRFSGSGS---GTHFTLKISRVEPEDAAIYYCMQGLNRP----WTFGKGTKLEI 111
PGT144          RASGVPDRFSGSGS---GTHFTLKISRVEADDAAIYYCMQGLNRP----WTFGKGTKLEI 111
PGT145          RASGVPDRFSGSGS---GTDFTLKISRVESDDVGTYYCMQGLHSP----WTFGQGTKVEI 111
4NZT_L          RPSVVPDRFSGSKS---GTSASLAISGLQSEDEAEYYCAAWDDSLKG--AVFGGGTQLTV 109
4FQI_L          RPSVVPDRFSGSKS---GTSASLAISGLQSEDEAEYYCAAWDDSLKG--AVFGGGTQLTV 109
4FQH_L          RPSVVPDRFSGSKS---GTSASLAISGLQSEDEAEYYCAAWDDSLKG--AVFGGGTQLTV 109
4FQV_L          RPSVVPDRFSGSKS---GTSASLAISGLQSEDEAEYYCAAWDDSLKG--AVFGGGTQLTV 109
4FQY_L          RPSVVPDRFSGSKS---GTSASLAISGLQSEDEAEYYCAAWDDSLKG--AVFGGGTQLTV 109
3LZF_L          RPSGVPDRFSGSKS---ATSASLAISGLQSEDEADYYCAAWDDSLNGF-WVFGGGTKLTV 110
3QHZ_L          RPSGVPDRFSGSKS---ATSASLAISGLQSEDEADYYCAAWDDSLNGF-WVFGGGTKLTV 110
3QHF_L          RPSGVPDRFSGSKS---ATSASLAISGLQSEDEADYYCAAWDDSLNGF-WVFGGGTKLTV 110
4FQJ_L          RPSGVPDRFSGSKS---GSSASLAISGLQSEDEADYYCATWDDSLDG--WVFGGGTKLTV 109
4FQK_L          RPSGVPDRFSGSKS---GSSASLAISGLQSEDEADYYCATWDDSLNG--WVFGGGTKLTV 109
4HF5_L          RPSGVPDRFSGSKS---GTSASLAISGLQSEDEADYYCAAWDDSLSGPAVVFGGGTKLTV 111
3GBN_L          RPSGIPDRFSGSKS---GTSATLGITGLQTGDEANYYCATWDRRPTAY-VVFGGGTKLTV 110
3GBM_L          RPSGIPDRFSGSKS---GTSATLGITGLQTGDEANYYCATWDRRPTAY-VVFGGGTKLTV 110
4M5Z_L          RPSGIPERFSGSNS---GNTATLTISRVEVGDEADYYCQVWDISTDQ--AVFGGGTKLTV 107
4M5Y_L          RPSGIPERFSGSNS---GNTATLTISRVEVGDEADYYCQVWDISTDQ--AVFGGGTKLTV 107
3SM5_L          RPSGIPERFSGSNS---GNTATLTISRVEAGDEADYYCQVWDSSSDH--VIFGGGTKLTV 107
CH103           RPSGIPDRFSGSKS---GSTATLTIRGTQAIDEADYYCQVWD-SFST--FVFGSGTQVTV 102
PG16            RPSGISNRFSGSKS---GNTASLTISGLHIEDEGDYFCSSLTDRSHR---IFGGGTKVTV 109
PG9             RPSGVSNRFSGSKS---GNTASLTISGLQAEDEGDYYCKSLTSTRRR---VFGTGTKLTV 109
PGT128          RPSGVPDRFSGSKS---GNTASLTVSGLQTDDEAVYYCGSLVGNWDV---IFGGGTKLTV 104
PGT126          RPSGVPDRFSGSKS---GNTASLTVSGLQTDDEAVYYCSSLVGNWDV---IFGGGTKLTV 104
PGT127          RPSGVPDRFSGSKS---GSTASLTVSGLQADDEGVYYCSSLVGNWDV---IFGGGTKLTV 104
PGT125          RPPGVPDRFSGSRS---GTTASLTVSRLQTDDEAVYYCGSLVGNWDV---IFGGGTTLTV 104
PGT130          RPSGVPGRFSGSKS---GNSASLTVSGLQSDDEGQYFCSSLFGRWDV---VFGGGTKLTV 109
PGT131          RRSGVPDRFSGSKS---GNTASLTVSGLRSEDEAEYFCSSLSGRWDI---VFGGGTKVTV 109
3BC176          RPSGIPQRFSGSRS---GNTASLTISGLQDDDEADYYCCSYASYDRL---IFGGGTRVSV 109
10E8            RPSGVPDRFSGSAS---GNRASLTISGAQAEDDAEYYCSSRDKSGSR-LSVFGGGTKLTV 108
PGT121          RPSGIPERFSGSPDSPFGTTATLTITSVEAGDEADYYCHIWDSRVPTK-WVFGGGTTLTV 104
PGT122          RPSGIPDRFSGSPGSTFGTTATLTITSVEAGDEADYYCHIWDSRRPTN-WVFGEGTTLIV 104
10-1074         RPSGIPERFSGTPDINFGTRATLTISGVEAGDEADYYCHMWDSRSGFS-WSFGGATRLTV 107
PGT123          RPAGVPERFSASPDFRPGTTATLTITNVDAEDEADYYCHIYDARGGTN-WVFDRGTTLTV 104
                    .. :: .           * :      * . :.*             .  .: :  

4NM8_L          KR-----TVAAPSVFIFPPSDEQLKSGTASVVCLLNNFYPREAKVQWKVDNALQSGNSQE 167
4NM4_L          KR-----TVAAPSVFIFPPSDEQLKSGTASVVCLLNNFYPREAKVQWKVDNALQSGNSQE 167
3ZTJ_L          KR-----TVAAPSVFIFPPSDEQLKSGTASVVCLLNNFYPREAKVQWKVDNALQSGNSQE 165
4KVN_L          KR-----TVAAPSVFIFPPSDEQLKSGTASVVCLLNNFYPREAKVQWKVDNALQSGNSQE 162
3SDY_L          KR-----TVAAPSVFIFPPSDEQLKSGTASVVCLLNNFYPREAKVQWKVDNALQSGNSQE 163
4E10            KR-----TVAAPSVFIFPPSDEQLKSGTASVVCLLNNFYPREAKVQWKVDNALQSGNSQE 162
2F5             RR-----TVAAPSVFIFPPSDEQLKSGTASVVCLLNNFYPREAKVQWKVDNALQSGNSQE 161
2G12            KR-----TVAAPSVFIFPPSDEQLKSGTASVVCLLNNFYPREAKVQWKVDNALQSGNSQE 160
4FP8_L          KR-----TVAAPSVFIFPPSDEQLKSGTASVVCLLNNFYPREAKVQWKVDNALQSGNSQE 161
VRC-CH30        K----------------------------------------------------------- 103
VRC-CH34        K----------------------------------------------------------- 103
VRC-CH31        K----------------------------------------------------------- 103
VRC-CH32        K----------------------------------------------------------- 103
VRC-CH33        K----------------------------------------------------------- 103
12A21           KR-----T---------------------------------------------------- 105
12A12           KR-----TVAAPSV---------------------------------------------- 111
3BNC60          KR-----TVAA------------------------------------------------- 104
3BNC62          KR-----TVA-------------------------------------------------- 103
3BNC117         KR-----TVAAP------------------------------------------------ 105
3BNC55          KS-----TVA-------------------------------------------------- 104
M66.6           R----------------------------------------------------------- 107
8ANC195         KR-----TVAAPSVFIFPPSDEQLKSGT-------------------------------- 130
PGT136          K----------------------------------------------------------- 107
PGT137          K----------------------------------------------------------- 107
PGT135          K----------------------------------------------------------- 107
CH02            R----------------------------------------------------------- 108
CH03            R----------------------------------------------------------- 108
CH01            K----------------------------------------------------------- 108
CH04            R----------------------------------------------------------- 108
b12             K----------------------------------------------------------- 108
VRC01           DI-----KR--------------------------------------------------- 104
VRC02           DI-----KR--------------------------------------------------- 104
NIH45-46        DI-----KRTVAAP---------------------------------------------- 109
VRC-PG04        RR---------------------------------------------------------- 102
VRC-PG04b       R----------------------------------------------------------- 101
VRC03           HR---------------------------------------------------------- 103
PGT141          K----------------------------------------------------------- 112
PGT142          K----------------------------------------------------------- 112
PGT143          K----------------------------------------------------------- 112
PGT144          K----------------------------------------------------------- 112
PGT145          K----------------------------------------------------------- 112
4NZT_L          L----GQPKAAPSVTLFPPSSEELQANKATLVCLISDFYPGAVTVAWKADSSPVKAGVET 165
4FQI_L          L----GQPKAAPSVTLFPPSSEELQANKATLVCLISDFYPGAVTVAWKADSSPVKAGVET 165
4FQH_L          L----GQPKAAPSVTLFPPSSEELQANKATLVCLISDFYPGAVTVAWKADSSPVKAGVET 165
4FQV_L          L----GQPKAAPSVTLFPPSSEELQANKATLVCLISDFYPGAVTVAWKADSSPVKAGVET 165
4FQY_L          L----GQPKAAPSVTLFPPSSEELQANKATLVCLISDFYPGAVTVAWKADSSPVKAGVET 165
3LZF_L          L----GQPKAAPSVTLFPPSSEELQANKATLVCLISDFYPGAVTVAWKADSSPVKAGVET 166
3QHZ_L          L----GQPKAAPSVTLFPPSSEELQANKATLVCLISDFYPGAVTVAWKADSSPVKAGVET 166
3QHF_L          L----GQPKAAPSVTLFPPSSEELQANKATLVCLISDFYPGAVTVAWKADSSPVKAGVET 166
4FQJ_L          L----RQPKAAPSVTLFPPSSEELQANKATLVCLISDFYPGAVTVAWKADSSPVKAGVET 165
4FQK_L          L----RQPKAAPSVTLFPPSSEELQANKATLVCLISDFYPGAVTVAWKADSSPVKAGVET 165
4HF5_L          L----GQPKAAPSVTLFPPSSEELQANKATLVCLISDFYPGAVTVAWKADSSPVKAGVET 167
3GBN_L          LGAAAGQPKAAPSVTLFPPSSEELQANKATLVCLISDFYPGAVTVAWKADSSPVKAGVET 170
3GBM_L          LGAAAGQPKAAPSVTLFPPSSEELQANKATLVCLISDFYPGAVTVAWKADSSPVKAGVET 170
4M5Z_L          L----GQPKAAPSVTLFPPSSEELQANKATLVCLISDFYPGAVTVAWKADSSPVKAGVET 163
4M5Y_L          L----GQPKAAPSVTLFPPSSEELQANKATLVCLISDFYPGAVTVAWKADSSPVKAGVET 163
3SM5_L          L----GQPKAAPSVTLFPPSSEELQANKATLVCLISDFYPGAVTVAWKADSSPVKAGVET 163
CH103           L----RQPKANPTVTLFPPSSEELQANKATLVCLISDFYPGA------------------ 140
PG16            L----------------------------------------------------------- 110
PG9             L----------------------------------------------------------- 110
PGT128          L----------------------------------------------------------- 105
PGT126          L----------------------------------------------------------- 105
PGT127          L----------------------------------------------------------- 105
PGT125          L----------------------------------------------------------- 105
PGT130          L----------------------------------------------------------- 110
PGT131          L----------------------------------------------------------- 110
3BC176          L----------------------------------------------------------- 110
10E8            L----------------------------------------------------------- 109
PGT121          L----------------------------------------------------------- 105
PGT122          L----------------------------------------------------------- 105
10-1074         L----------------------------------------------------------- 108
PGT123          L----------------------------------------------------------- 105
