# Supplementary material for: OptMAVEn – A New Framework for the de novo Design of Antibody Variable Region Models Targeting Specific Antigen Epitopes
Source: PLoS One. 2014 Aug 25;9(8):e105954. doi: 10.1371/journal.pone.0105954 (PMC4143332; doi:10.1371/journal.pone.0105954)
Supplement: Data S2 — The alignments of broadly neutralizing HIV and influenza antibody sequences. (TXT) [file pone.0105954.s009.txt]

Permitted amino acid kinds for H chain
IMGT residue number     Permitted amino acid kinds
1: ['Q' 'S' 'E'] 
2: ['Q' 'V'] 
3: ['Q' 'H' 'R' 'N'] 
4: ['L'] 
5: ['E' 'L' 'Q''S' 'R' 'V'] 
6: ['Q' 'E']
7: ['S'] 
8: ['G'] 
9: ['A' 'P' 'S' 'T' 'G'] 
11: ['A' 'E' 'D' 'G' 'Q' 'V']
12: ['I' 'M' 'L' 'V'] 
13: ['K' 'R' 'T' 'V'] 
14: ['Q' 'P' 'K' 'T'] 
15: ['P' 'S'] 
16: ['S' 'T' 'G'] 
17:['A' 'E' 'D' 'K' 'Q' 'S' 'R'] 
18: ['I' 'S' 'T'] 
19: ['I' 'P' 'M' 'L' 'V'] 
20: ['K' 'R' 'S' 'T'] 
21: ['I' 'L' 'V'] 
22: ['P' 'S' 'T'] 
23: ['C'] 
24: ['A' 'E' 'K' 'Q' 'S' 'R' 'T' 'W' 'V'] 
25: ['A' 'G' 'F' 'S' 'T' 'V'] 
26: ['A' 'S'] 
27: ['E' 'D' 'G'] 
28: ['D' 'G' 'F' 'I' 'L' 'P' 'S' 'Y'] 
29: ['E' 'D''F' 'I' 'K' 'M' 'N' 'P' 'S' 'R' 'T'] 
30: ['E' 'F' 'I' 'M' 'L' 'S' 'T' 'W' 'Y'] 
35: ['G' 'I' 'L' 'N' 'S' 'R' 'T'] 
36: ['A' 'E' 'D' 'G' 'N' 'S' 'T' 'Y'] 
37: ['C' 'E' 'F' 'H' 'M' 'S' 'T' 'Y'] 
38: ['A' 'G' 'F' 'I' 'H' 'L' 'P' 'S' 'T' 'V' 'Y'] 
39: ['I' 'M' 'L' 'W' 'V'] 
40: ['H' 'S' 'T' 'G' 'N'] 
41: ['W' 'F'] 
42: ['I' 'L' 'W' 'V'] 
43: ['R'] 
44: ['Q' 'L'] 
45: ['A' 'I' 'S' 'P'] 
46: ['P'] 
47: ['D' 'G'] 
48: ['Q' 'K' 'R'] 
49: ['Q' 'A' 'S' 'R' 'G'] 
50: ['P' 'L' 'F'] 
51: ['Q' 'E' 'D'] 
52: ['W'] 
53: ['I''M' 'L' 'V'] 
54: ['A' 'S' 'T' 'G'] 
55: ['G' 'I' 'L' 'S' 'W' 'V' 'Y'] 
56: ['I' 'M' 'L' 'V'] 
57: ['D''F' 'I' 'H' 'K' 'N' 'S' 'T' 'W' 'Y'] 
58: ['A' 'G' 'H' 'P' 'T' 'W' 'Y'] 
59: ['A' 'D' 'G' 'I' 'K''L' 'N' 'S' 'R' 'T' 'V' 'Y'] 
62: ['D' 'G' 'F' 'I' 'N' 'S' 'T' 'W' 'Y'] 
63: ['A' 'S' 'D' 'G'] 
64: ['A' 'E' 'D' 'K' 'N' 'Q' 'S' 'T'] 
65: ['I' 'K' 'Q' 'P' 'R' 'T' 'V' 'Y'] 
66: ['A' 'E' 'D' 'K' 'N' 'Q' 'S' 'Y'] 
67: ['Y' 'N' 'F'] 
68: ['A' 'P' 'S' 'K'] 
69: ['A' 'D' 'Q' 'P' 'S' 'R' 'W'] 
70: ['D' 'K''N' 'Q' 'P' 'S' 'R' 'Y'] 
71: ['V' 'M' 'L' 'F'] 
72: ['E' 'H' 'K' 'N' 'Q' 'R'] 
74: ['A' 'D' 'G' 'H''Q' 'S' 'T'] 
75: ['R' 'W'] 
76: ['I' 'F' 'L' 'V'] 
77: ['G' 'I' 'N' 'Q' 'S' 'T'] 
78: ['A' 'F' 'I' 'M''L' 'V'] 
79: ['S' 'D' 'T'] 
80: ['A' 'K' 'R' 'T' 'V'] 
81: ['Q' 'H' 'D'] 
82: ['A' 'E' 'D' 'G' 'I' 'L' 'N' 'R' 'T' 'V'] 
83: ['Y' 'A' 'S' 'D' 'F'] 
84: ['A' 'E' 'I' 'K' 'M' 'L' 'Q' 'S' 'R' 'T' 'W'] 
85: ['E' 'D' 'G' 'F' 'N' 'S' 'R' 'T'] 
86: ['A' 'Q' 'S' 'T' 'V'] 
87: ['A' 'S' 'V' 'L' 'F'] 
88: ['Y' 'H' 'S' 'V' 'F'] 
89: ['M' 'L'] 
90: ['E' 'D' 'K' 'Q' 'R' 'T'] 
91: ['I' 'V' 'M' 'L' 'F'] 
92: ['K' 'R' 'S' 'T' 'N'] 
93: ['A' 'G' 'F' 'N' 'S' 'R'] 
94: ['M' 'L' 'V'] 
95: ['S' 'K' 'R' 'T' 'D'] 
96: ['A' 'Q' 'P' 'S' 'V' 'Y'] 
97: ['A' 'E' 'D' 'G' 'V'] 
98: ['D'] 
99: ['T'] 
100: ['A' 'G'] 
101: ['E' 'I' 'M' 'L' 'T' 'V'] 
102: ['Y'] 
103: ['Y' 'F'] 
104: ['C'] 
105: ['A' 'T' 'V'] 
106: ['S' 'R' 'K' 'V'] 
107: ['A' 'E' 'D' 'G' 'H' 'L' 'Q' 'P' 'R' 'T' 'V'] \
108: ['A' 'E' 'G' 'K' 'M' 'L' 'Q' 'P' 'R' 'V'] 
109: ['F' 'L' 'N' 'Q' 'P' 'S' 'R' 'Y'] 
110: ['C' 'E' 'G' 'K' 'M' 'S' 'Y'] 
111: ['E' 'D' 'G' 'Q' 'P' 'R' 'T' 'W' 'V'] 
112: ['A' 'E' 'D' 'G' 'F' 'K' 'N' 'S' 'R' 'W' 'V' 'Y'] 
113: ['A' 'E' 'G' 'F' 'S' 'R' 'W' 'Y'] 
114: ['A' 'D' 'G' 'H' 'P' 'S' 'T' 'W' 'Y'] 
115: ['F' 'M' 'L' 'S' 'W' 'Y'] 
116: ['A' 'E' 'D' 'G' 'H' 'Q' 'R'] 
117: ['H' 'K' 'L' 'N' 'P' 'V' 'Y'] 
118: ['W'] 
119: ['S' 'G'] 
120: ['Q' 'P' 'K' 'R' 'S'] 
121: ['G'] 
122: ['A' 'I' 'S' 'T'] 
123: ['M' 'L' 'Q' 'P' 'T' 'V'] 
124: ['I' 'V'] 
125: ['A' 'I' 'S' 'T' 'V'] 
126: ['I' 'V'] 
127: ['S' 'T'] 
128: ['A' 'P' 'S']

Permitted amino acid kinds for L chain
1: ['E' 'D' 'Q' 'S' 'A'] 
2: ['I' 'P' 'S' 'Y']
3: ['Q' 'A' 'E' 'V'] 
4: ['M' 'L'] 
5: ['T'] 
6: ['Q'] 
7: ['P' 'S'] 
8: ['P'] 
9: ['A' 'S' 'T' 'G'] 
10: ['I' 'S' 'T'] 
11: ['A' 'L' 'V'] 
12: ['A' 'S'] 
13: ['A' 'L' 'G' 'V'] 
14: ['A' 'S' 'R' 'T']
15: ['P' 'L' 'V'] 
16: ['G'] 
17: ['Q' 'E' 'D'] 
18: ['A' 'K' 'R' 'T']
19: ['A' 'I' 'V'] 
20: ['I' 'S' 'R' 'T'] 
21: ['I' 'L' 'F'] 
22: ['S' 'N' 'T' 'F'] 
23: ['C'] 
24: ['G' 'K' 'Q' 'S' 'R' 'T'] 
25: ['A' 'S' 'T' 'G'] 
26: ['A' 'S' 'G' 'N'] 
27: ['D' 'G' 'I' 'H' 'N' 'Q' 'S' 'R' 'V'] 
28: ['G' 'F' 'I' 'S' 'R' 'T' 'Y'] 
29: ['F' 'G' 'H' 'K' 'M' 'S'] 
36: ['F' 'N' 'R' 'S' 'T'] 
37: ['D' 'G' 'I' 'K' 'N' 'S' 'R' 'Y'] 
38: ['A' 'D' 'H' 'P' 'S' 'R' 'T' 'V' 'Y'] 
39: ['M' 'L' 'V'] 
40: ['A' 'C' 'H' 'N' 'Q' 'S' 'T' 'Y'] 
41: ['W'] 
42: ['Y' 'N' 'F'] 
43: ['Q'] 
44: ['Q' 'H' 'K' 'V'] 
45: ['F' 'K' 'L' 'R' 'T' 'V'] 
46: ['A' 'P' 'R'] 
47: ['G'] 
48: ['Q' 'A' 'K' 'R' 'T'] 
49: ['A' 'P' 'S' 'G''V'] 
50: ['P'] 
51: ['K' 'R' 'E' 'V'] 
52: ['L' 'V'] 
53: ['L' 'V'] 
54: ['I' 'V'] 
55: ['Y' 'H' 'S' 'C' 'F'] 
56: ['A' 'E' 'D' 'G' 'S' 'R' 'W' 'Y'] 
57: ['A' 'D' 'G' 'N' 'S' 'T' 'V'] 
65: ['Y' 'S' 'E' 'D' 'N'] 
66: ['E' 'D' 'I' 'H' 'K' 'N' 'Q' 'R' 'T' 'V'] 
67: ['R' 'L'] 
68: ['A' 'H' 'Q' 'E' 'P'] 
69: ['A''S' 'R' 'T' 'G'] 
70: ['G' 'V'] 
71: ['I' 'V'] 
72: ['P' 'S'] 
74: ['A' 'S' 'E' 'D' 'T'] 
75: ['R'] 
76: ['I' 'F'] 
77: ['S' 'V']
78: ['A' 'G'] 
79: ['S' 'R' 'G'] 
80: ['Q' 'K' 'R' 'G' 'N'] 
83: ['S' 'W' 'F']
84: ['A' 'H' 'G'] 
85: ['A' 'K' 'N' 'Q' 'P' 'S' 'T'] 
86: ['E' 'D' 'N' 'Q' 'S' 'T'] 
87: ['A' 'Y' 'F'] 
88: ['S' 'N' 'T' 'F'] 
89: ['L'] 
90: ['A' 'I' 'S' 'T' 'G'] 
91: ['I'] 
92: ['S' 'R' 'T' 'N'] 
93: ['G' 'K' 'N' 'S' 'R' 'T'] 
94: ['V' 'M' 'L' 'T'] 
95: ['Q' 'E' 'D'] 
96: ['A' 'P' 'S' 'R' 'T' 'V'] 
97: ['I' 'A''E' 'D' 'G'] 
98: ['D'] 
99: ['I' 'V' 'E' 'F'] 
100: ['A' 'G'] 
101: ['E' 'D' 'G' 'L' 'N' 'R' 'T' 'V'] 
102: ['Y'] 
103: ['Y' 'F'] 
104: ['C'] 
105: ['A' 'Q' 'H'] 
106: ['Q' 'A' 'T' 'H' 'V'] 
107: ['F' 'H' 'L' 'W' 'V' 'Y'] 
108: ['D' 'G' 'S' 'Y'] 
109: ['D' 'G' 'I' 'N' 'R' 'S' 'T'] 
110: ['A' 'L' 'R' 'S' 'T' 'W']
113: ['L' 'P' 'S' 'T'] 
114: ['D' 'F' 'K' 'N' 'P' 'R' 'S' 'T' 'W'] 
115: ['A' 'G' 'H' 'Q' 'R'] 
116: ['A' 'E' 'D' 'G' 'Q' 'W' 'V'] 
117: ['A' 'F' 'I' 'S' 'T' 'W' 'V'] 
118: ['I' 'V' 'F'] 
119: ['G' 'V'] 
120: ['Q' 'P' 'S' 'L' 'G'] 
121: ['G'] 
122: ['A' 'S' 'T'] 
123: ['Q' 'K' 'R' 'E'] 
124: ['L' 'V'] 
125: ['Q' 'V' 'E' 'D' 'T'] 
126: ['I' 'R' 'L' 'V'] 
127: ['K' 'L']
